# Supplementary material for: Atrx loss as a promising screening tool for the identification of diffuse midline glioma subtype, H3K27/MAPKinase co-altered
Source: Acta Neuropathol Commun. 2024 Jun 27;12:105. doi: 10.1186/s40478-024-01818-8 (PMC11209953; doi:10.1186/s40478-024-01818-8)
Supplement: Supplementary file 2 — Supplementary Material 2 [file 40478_2024_1818_MOESM2_ESM.xlsx]

## Sheet: Feuil1
Case	Location	Age (years-old)	Sex	H3K27 alteration	MAPK alteration	TP53 status	DNA-methylation profiling (v12.8)	t-SNE analysis	IDAT	Microcalcifications	Growth pattern	Ganglion cells	Inflammatory infiltrates	Eosinophilic granular bodies	Surgery	Radiation therapy	Chemotherapy	Recurrence	Progression-free survival (months)	Status at the end of follow-up	Overall survival (months)
1	Monothalamic	33	M	H3F3A K27M	PTPN11 G69K	WT	DMG, H3 K27 ALTERED, SUBTYPE H3 K27 MUTANT OR EZHIP EXPRESSING (0,90)	DMG, H3K27/MAPK-coaltered	207331540015_R01C01	0	Circumscribed	1	1	0	Biopsy	1, focal	1	1	35	Alive	41
2	Monothalamic	12	F	H3F3A K27M	BRAF V600E	WT	CONTROL REACTIVE MICROENVIRONMENT (0.33)	DMG, H3K27/MAPK-coaltered	201465910045_R07C01	0	Diffuse	1	1	0	STR	1, focal	0	1	5	Dead	12.3
3	Monothalamic	14	F	EZHIP	FGFR1 N546K	WT	DMG, H3 K27 ALTERED, SUBTYPE H3 K27 MUTANT OR EZHIP EXPRESSING (0,93)	DMG, H3K27/MAPK-coaltered	203175700152_R08C01	1	Circumscribed	1	0	0	STR	0	1	1	4.3	Dead	15.5
4	Bulbo-medullar	21	M	H3F3A K27M	FGFR1 N546K	WT	DIFFUSE PEDIATRIC HIGH-GRADE GLIOMA, RTK1 SUBTYPE, SUBCLASS A (NOVEL) (0,13)	DMG, H3K27/MAPK-coaltered	204963470071_R01C01	1	NA	0	0	0	Biopsy	1, craniospinal	1	1	21.8	Dead	26.1
5	Monothalamic	17	M	H3F3A K27M	FGFR1 N546K	WT	DMG, H3 K27 ALTERED, SUBTYPE H3 K27 MUTANT OR EZHIP EXPRESSING (0,53)	DMG, H3K27/MAPK-coaltered	204963470071_R04C01	1	Circumscribed	1	1	0	STR	1, focal	1	1	18.5	Dead	27.5
6	Monothalamic	14	M	H3F3A K27M	WT	R273C	DMG, H3 K27 ALTERED, SUBTYPE H3 K27 MUTANT OR EZHIP EXPRESSING (0,99)	Unclassified	207505140028_R06C01	0	Diffuse	0	0	0	Biopsy	1, focal	1	1	13.8	Dead	26
7	Brainstem	14	F	H3F3A K27M	WT	WT	DMG, H3 K27 ALTERED, SUBTYPE H3 K27 MUTANT OR EZHIP EXPRESSING (0,77)	DMG, not-MAPK H3K27-altered	207505140028_R08C01	0	Diffuse	0	1	0	Biopsy	1, focal	1	1	7.8	Dead	13.3
8	Monothalamic	10	M	H3F3A K27M	FGFR1 N546K + PTPN11 G69K	WT	DMG, H3 K27 ALTERED, SUBTYPE H3 K27 MUTANT OR EZHIP EXPRESSING (0,99)	Unclassified	207505140028_R04C01	0	Circumscribed	1	0	0	STR	1, focal	1	1	6.4	Dead	16.3
9	Monothalamic and pineal	13	M	H3F3A K27M	FGFR1 N546K	Y220C	DMG, H3 K27 ALTERED, SUBTYPE H3 K27 MUTANT OR EZHIP EXPRESSING (0,98)	DMG, H3K27/MAPK-coaltered	205800610026_R02C01	1	Circumscribed	1	1	0	STR	1, focal	0	1	1.7	Dead	86
10	Cerebellar	19	M	H3F3A K27M	WT	R282W	DMG, H3 K27 ALTERED, SUBTYPE H3 K27 MUTANT OR EZHIP EXPRESSING (0,89)	DMG, not-MAPK H3K27-altered	206917410095_R03C01	1	Circumscribed	0	0	0	STR	1, focal	1	1	12.1	Dead	14.1
11	Monothalamic	31	F	H3F3A K27M	FGFR1 N546K	WT	HGAP (0,39)	DMG, H3K27/MAPK-coaltered	206917410003_R05C01	1	Circumscribed	0	0	0	PR	1, focal	1	1	27	Dead	36
12	Cerebellar	16	F	H3F3A K27M	FGFR1 N546D	WT	HGAP (0,87)	DMG, H3K27/MAPK-coaltered	204949770048_R06C01	1	Circumscribed	1	0	1	STR	1, focal	1	1	1	Alive	47
13	Monothalamic and pineal	39	F	H3F3A K27M	WT	WT	HGAP (0,69)	DMG, H3K27/MAPK-coaltered	2065033150073_R06C01	0	Circumscribed	1	0	1	Biopsy	0	0	1	2	Dead	11
14	Bulbo-medullar	4	M	H3F3A K27M	WT	NA	DMG, H3 K27 ALTERED, SUBTYPE H3 K27 MUTANT OR EZHIP EXPRESSING (0,99)	DMG, not-MAPK H3K27-altered	207505140023_R05C01	0	NA	NA	1	0	STR	0	0	0	8.8	Dead	8.8
15	Monothalamic	15	F	H3F3A K27M	FGFR1 internal tandem duplication	P151S	DMG, H3 K27 ALTERED, SUBTYPE H3 K27 MUTANT OR EZHIP EXPRESSING (0,99)	Unclassified	207505140028_R07C01	0	Circumscribed	0	0	0	STR	1, focal	1	1	9.6	Dead	13.9
16	Monothalamic	21	F	H3F3A K27M	FGFR1 K656E	WT	DMG, H3 K27 ALTERED, SUBTYPE H3 K27 MUTANT OR EZHIP EXPRESSING (0,99)	DMG, H3K27/MAPK-coaltered	204963470071_R03C01	0	Circumscribed	0	0	0	STR	1, focal	1	1	17.5	Dead	30.6
17	Monothalamic	16	M	H3F3A K27M	FGFR1 K656E	WT	MEDULLOBLASTOMA (0.51)	Unclassified	206702490029_R03C01	0	Circumscribed	1	0	0	GTR	1, focal	1	1	12.3	Dead	17.7
18	Monothalamic	12	F	H3F3A K27M	BRAF V600E	R248W	DMG, H3 K27 ALTERED, SUBTYPE H3 K27 MUTANT OR EZHIP EXPRESSING (0,85)	DMG, not-MAPK H3K27-altered	207318040040_R03C01	0	Circumscribed	0	0	0	STR	1, focal	1	1	5.3	Dead	17.4
19	Spinal	26	F	H3F3A K27M	NF1 S1394Afs*12	WT	DMG, H3 K27 ALTERED, SUBTYPE H3 K27 MUTANT OR EZHIP EXPRESSING (0,45)	DMG, H3K27/MAPK-coaltered	206503150073_R03C01	0	Diffuse	NA	1	0	PR	1, focal	1	0	NA	Alive	16
20	Brainstem	9	F	H3F3A K27M	WT	R273L	DMG, H3 K27 ALTERED, SUBTYPE H3 K27 MUTANT OR EZHIP EXPRESSING (0,99)	DMG, not-MAPK H3K27-altered	207705780072_R06C01	0	Diffuse	0	0	0	NA	NA	NA	NA	NA	NA	NA
21	Brainstem	10	M	H3F3A K27M	WT	R273L	DMG, H3 K27 ALTERED, SUBTYPE H3 K27 MUTANT OR EZHIP EXPRESSING (0,99)	DMG, not-MAPK H3K27-altered	207705780072_R05C01	0	Diffuse	0	0	0	NA	NA	NA	NA	NA	NA	NA
DMG: diffuse midle glioma; F: female; HGAP: high-grade astrocytoma with piloid featrures; M: male; NA: not available; PR: partial resection; STR: subtotal resection; TR: total resection; WT: wildtype
